# Supplementary material for: Doc2B acts as a calcium sensor for vesicle priming requiring synaptotagmin-1, Munc13-2 and SNAREs
Source: eLife. 2017 Dec 23;6:e27000. doi: 10.7554/eLife.27000 (PMC5758110; doi:10.7554/eLife.27000)
Supplement: Figure 10—source data 1. — The propensity for upstream priming, priming 1, k1[Depot]/k-1, is simply equal to the slow burst (SRP) size, whereas the propensity for priming 2, k2/k-2, is equal to the ratio between fast and slow burst (RRP/SRP). To determine the effect of increasing basal [Ca2+] from ~200 nM to ~800 nM, we calculated the ratio of the propensities between Ca2+ concentrations for a given genotype (two columns on the right). To calculate the effect of expressing Doc2B and the Doc2B DN mutant at ~200 nM [Ca2+] we formed the ratio of the propensities between expressed and KO cells for a given [Ca2+] (six bottom rows). [file elife-27000-fig10-data1.xlsx]

## Sheet: DN
Doc2B KO
		Low [Ca]	~200 nM	High [Ca]	~800 nM
		mean	SEM	mean	SEM
	fast burst (fF)	49.76	12.9	72.1	9.87
	slow burst (fF)	19.18	12.53	63.59	15.24
	fast time const. (ms)	23.56	6.43	12.37	20.1	Ratio High/low Ca
	slow time const. (s)	0.219	0.073	0.159	0.054	Mean	SEM
	Priming I	19.18	12.53	63.59	15.24	3.31543	0.695858
	Priming II	2.59437	2.05976	1.13383	0.307017	0.437033	0.366601
DocB WT expression in KO
		Low [Ca]	~200 nM	High [Ca]	~800 nM
		mean	SEM	mean	SEM
	fast burst (fF)	65.53	6.26	136.3	16.28
	slow burst (fF)	61.48	8.21	82.69	11.76
	fast time const. (ms)	15.05	1.91	10.57	1.83	Ratio High/low Ca
	slow time const. (s)	0.174	0.017	0.178	0.048	Mean	SEM
	Priming I	61.48	8.21	82.69	11.76	1.34499	0.195086
	Priming II	1.06588	0.140478	1.64833	0.232285	1.54645	0.298386
Doc2B DN expression in KO
		Low [Ca]	~200 nM	High [Ca]	~800 nM
		mean	SEM	mean	SEM
	fast burst (fF)	124.4	16.33	124.5	14.82
	slow burst (fF)	105.3	13.55	65.74	5.54
	fast time const. (ms)	14.48	1.65	6.76	0.55	Ratio High/low Ca
	slow time const. (s)	0.15	0.012	0.106	0.022	Mean	SEM
	Priming I	105.3	13.55	65.74	5.54	0.624311	0.153819
	Priming II	1.18139	0.202086	1.89382	0.240416	1.60305	0.341479
		Low [Ca]		High [Ca]
Ratio priming 1 Doc2B/KO		Mean	SEM	Mean	SEM
WT		3.20542	2.13735	1.30036	0.362386
DN		5.49009	3.65551	1.03381	0.262634
Ratio priming 2 Doc2B/KO		Mean	SEM	Mean	SEM
WT		0.410842	0.330645	1.45377	0.443771
DN		0.455366	0.369827	1.6703	0.49952
Figure 10 - Figure supplement 1
